# Supplementary material for: Alcohol consumption and its interaction with genetic variants are strongly associated with the risk of type 2 diabetes: a prospective cohort study
Source: Nutr Metab (Lond). 2019 Sep 13;16:64. doi: 10.1186/s12986-019-0396-x (PMC6743143; doi:10.1186/s12986-019-0396-x)
Supplement: Supplementary file 1 — Additional file 1. SNPs used for T2D genetic risk score. [file 12986_2019_396_MOESM1_ESM.xlsx]

## Sheet: Sheet1
Additional file 1: SNPs used for T2D genetic risk score
SNP	Gene	Risk Allele	Odds ratio (95%CI)	interaction analysis			SNP mechanism
				β	s.e.	p-value
rs2796441	TLE1	C	1.085 (1.004, 1.173)	-0.19	0.172	0.2694
rs7178572	HMG20A	G	1.086 (1.003, 1.177)	0.0519	0.1755	0.7675
rs1535500	KCNK16	T	1.087 (1.007, 1.173)	-0.0792	0.1696	0.6406	BC
rs340874	PROX1	G	1.091 (1.009, 1.180)	-0.0184	0.1728	0.9152	BC
rs1359790	SPRY2	C	1.098 (1.008, 1.197)	0.1225	0.1868	0.512
rs864745	JAZF1	A	1.101 ((1.002, 1.210)	0.4202	0.2016	0.0371	BC
rs16856187	G6PC2	A	1.109 (1.019, 1.206)	0.0879	0.1855	0.6357	BC
rs10842994	KLHDC5	C	1.110 ((1.004, 1.228)	-0.3351	0.2347	0.1534
rs12779790	CDC123	G	1.111 (1.005, 1.229)	0.5907	0.2419	0.0146	BC
rs9470794	ZFAND3	C	1.114 (1.026, 1.209)	0.0581	0.1912	0.7613
rs391300	SRR	G	1.118 (1.027, 1.217)	-0.2214	0.1912	0.2471	BC
rs5219	KCNJ11	T	1.123 (1.037, 1.216)	0.0294	0.1774	0.8682	BC
rs7041847	GLIS3	A	1.123 (1.039, 1.213)	-0.3427	0.1718	0.0461	BC
rs780094	GCKR	G	1.125 (1.041, 1.216)	0.0475	0.1667	0.7757	IR
rs7172432	CDCD4A	A	1.133 (1.047, 1.227)	-0.1449	0.1763	0.4111	BC
rs459193	ANKRD55	C	1.135 (1.051, 1.227)	-0.2113	0.1733	0.2228	IR
rs3786897	PEPD	A	1.136 (1.053, 1.226)	-0.1829	0.1664	0.2718
rs515071	ANK1	C	1.139 (1.022, 1.270)	0.137	0.231	0.5531
rs10886471	GRK5	C	1.159 (1.055, 1.273)	-0.0794	0.2213	0.7197	IR
rs12571751	ZMIZ1	A	1.159 (1.074, 1.250)	0.1876	0.1719	0.2751
rs16861329	ST64GAL1	C	1.160 (1.049, 1.282)	0.025	0.2137	0.9068	BC
rs6467136	GCC1	G	1.160 (1.053, 1.277)	-0.0252	0.2036	0.9015
rs8050136	FTO	A	1.162 (1.037, 1.302)	-0.00257	0.262	0.9922	IR
rs7651090	IGF2BP2	G	1.164 (1.066, 1.271)	0.1796	0.2028	0.3759
rs831571	PSMD6	C	1.176 (1.086, 1.272)	-0.065	0.1817	0.7208
rs791595	MIR129-LEP	A	1.178 (1.056, 1.313)	0.2128	0.2461	0.3871
rs231362	KCNQ1	C	1.197 (1.055, 1.358)	-0.0564	0.2962	0.8491
rs13389219	GRB14	C	1.203 (1.054, 1.373)	-0.0582	0.2814	0.8362	IR
rs6815464	MEAE	C	1.204 ((1.115, 1.301)	-0.1122	0.1724	0.5151
rs4430796	HNF1B	G	1.223 (1.125, 1.330)	-0.1542	0.1912	0.4201	BC
rs10229583	PAX4	G	1.230 (1.109, 1.364)	-0.1514	0.2199	0.4912	BC
rs7756992	CDKAL1	G	1.240 (1.149, 1.339)	0.2073	0.1719	0.2279
rs1801282	PPARG	C	1.247 (1.052, 1.477)	0.3892	0.3464	0.2612
rs7903146	TCF7L2	T	1.252 (1.033, 1.517)	1.5653	0.651	0.0162	BC
rs13266634	SLC30A8	C	1.258 (1.164, 1.359)	0.0979	0.1707	0.5663	BC
rs1111875	CDC123	G	1.304 (1.198, 1.419)	0.2125	0.1904	0.2645	BC
rs13342232	SLC16A11	G	1.398 (1.250, 1.563)	-0.3275	0.2584	0.2051
rs2237892	KCNQ1	C	1.431 (1.315, 1.558)	0.0703	0.1811	0.6979	BC
rs10811661	CDKN2A/B	T	1.467 (1.356, 1.586)	0.0198	0.1684	0.9062	BC
rs8042680	PRC1	A	1.669 (1.029, 2.704)	0.3143	0.8478	0.7109
a list of 40 SNPs used in the type 2 diabetes genetic risk score along with estimate, standard error and p value for interaction of each SNP with alcohol on blood glucose deterioration. SNPs are listed in increasing order of odds ratio for T2D. IR and BC SNPs are labeled in the last column.
