# Supplementary material for: Alcohol consumption and its interaction with genetic variants are strongly associated with the risk of type 2 diabetes: a prospective cohort study
Source: Nutr Metab (Lond). 2019 Sep 13;16:64. doi: 10.1186/s12986-019-0396-x (PMC6743143; doi:10.1186/s12986-019-0396-x)
Supplement: Supplementary file 2 — Additional file 2. SNPs used for BMI and WHR genetic risk score. [file 12986_2019_396_MOESM2_ESM.xlsx]

## Sheet: Sheet1
Additional file 2: SNPs used for BMI and WHR genetic risk score
SNP	Gene	Trait	Rrisk allele	BETA	interaction analysis
					β	s.e.	p-value
rs1555543	PTBP2	BMI	C	0.005	-0.025	0.2612	0.9237
rs4771122	MTIF3	BMI	G	0.005	0.3871	0.2331	0.0968
rs29941	KCTD15	BMI	C	0.007	0.4404	0.2184	0.0438
rs206936	NUDT3	BMI	G	0.008	0.2515	0.1715	0.1423
rs1055144	NFE2L3	WHR	A	0.012	-0.0367	0.1714	0.8307
rs2112347	POC5	BMI	T	0.018	-0.2519	0.1709	0.1405
rs4929949	RPL27A	BMI	C	0.018	0.2032	0.1763	0.2492
rs7138803	FAIM2	BMI	A	0.02	-0.1696	0.1933	0.38
rs7917772	SFXN2	WHR	A	0.02	-0.2048	0.1814	0.2589
rs2925979	CMIP	WHR	A	0.02	0.0139	0.1819	0.9393
rs4846567	LYPLAL1	WHR	T	0.021	0.484	0.1972	0.0141
rs6931262	RREB1	WHR	C	0.021	0.1036	0.2149	0.6298
rs12679556	MSC	WHR	G	0.021	-0.0416	0.2001	0.8353
rs713586	RBJ	BMI	C	0.022	-0.014	0.1713	0.9348
rs10195252	GRB14	WHR	C	0.022	-0.159	0.3031	0.5999
rs2568958	NEGR1	BMI	A	0.023	0.245	0.3156	0.4376
rs10991437	ABCA1	WHR	C	0.023	-0.3079	0.1784	0.0844
rs3817334	MTCH2	BMI	T	0.024	-0.1425	0.1846	0.4403
rs984222	TBX15	WHR	G	0.025	0.0297	0.1764	0.8663
rs6905288	VEGFA	WHR	A	0.025	-0.0273	0.1994	0.891
rs7647305	ETV5	BMI	C	0.026	-0.7225	0.4305	0.0933
rs1514175	TNNI3K	BMI	T	0.029	0.1914	0.1979	0.3334
rs2535633	ITIH4-AS1	BMI	G	0.029	0.2881	0.1802	0.11
rs987237	TFAP2B	BMI	G	0.029	0.1931	0.2414	0.4236
rs224333	GDF5	WHR	A	0.029	-0.0696	0.196	0.7225
rs11191580	NT5C2	BMI	C	0.03	0.2184	0.1941	0.2605
rs2237892	KCNQ1	BMI	T	0.03	0.0703	0.1811	0.6979
rs2241423	MAP2K5	BMI	G	0.031	0.2533	0.1833	0.1671
rs7498665	SH2B1	BMI	G	0.031	0.3562	0.2862	0.2134
rs9356744	CDKAL1	BMI	T	0.034	0.0413	0.1738	0.8122
rs10938397	GNPDA2	BMI	G	0.037	-0.274	0.1848	0.1382
rs261967	PCSK1	BMI	G	0.038	-0.172	0.1789	0.3363
rs671	ALDH2	BMI	G	0.038	-0.00219	0.1959	0.9911
rs11142387	KLF9	BMI	C	0.04	0.1924	0.1879	0.3059
rs12597579	GP2	BMI	C	0.041	-0.1989	0.1958	0.3097
rs11671664	GIPR	BMI	G	0.042	-0.3168	0.1693	0.0614
rs3810291	TMEM160	BMI	A	0.042	-0.0652	0.2063	0.752
rs6265	BDNF	BMI	G	0.05	0.2154	0.1737	0.215
rs17782313	MC4R	BMI	C	0.055	0.2946	0.2166	0.1738
rs574367	SEC16B	BMI	T	0.059	-0.052	0.212	0.8061
rs6548238	TMEM18	BMI	C	0.063	0.2464	0.2932	0.4008
rs1558902	FTO	BMI	A	0.076	0.2205	0.2739	0.4208
a list of 31 SNPs used for BMI genetic risk score and 11 SNPs for WHR genetic risk score along with estimate, standard error and p value for interaction of each SNP with alcohol on blood glucose deterioration. SNPs are listed in increasing order beta value for BMI or WHR.
