# Supplementary material for: Alcohol consumption and its interaction with genetic variants are strongly associated with the risk of type 2 diabetes: a prospective cohort study
Source: Nutr Metab (Lond). 2019 Sep 13;16:64. doi: 10.1186/s12986-019-0396-x (PMC6743143; doi:10.1186/s12986-019-0396-x)
Supplement: Supplementary file 3 — Additional file 3. Effect of alcohol and GRSs on insulin resistance and beta cell function. [file 12986_2019_396_MOESM3_ESM.xlsx]

## Sheet: Sheet1
Additional file 3: Effect of alcohol and GRSs on insulin resistance and beta cell function.
	HOMA-IR			HOMA-IR change			inverse HOMA-B			HOMA-B change
	overall	men	women	overall	men	women	overall	men	women	overall	men	women
Alcohol	1.974 **	1.706 **	2.053 **	1.927 **	1.719 **	1.981 **	-1.966 **	-1.825 **	-2.01 **	1.87 **	1.742 **	1.906 **
T2D-GRS	-0.063	-0.056	-0.067	-0.06	-0.058	-0.061	0.102 *	0.04243	0.138 *	-0.051	-0.022	-0.068
BC-GRS	一						0.068	0.01433	0.11022	-0.035	-0.041	-0.03
IR-GRS	0.00966	0.03788	-0.01	-0.041	-0.019	-0.054	一
WHR-GRS	-0.004	0.049	-0.032	-0.00034982	-0.023	-0.032	0.026	0.033	0.019	-0.027	-0.023	-0.032
BMI-GRS	0.021	0.027	0.008	0.001	0.003	0.071	-0.051	-0.07	-0.029	0.039	0.003	0.071
Data are presented as β coefficients. Covariates: age, sex, smoking, and BMI; When analysing HOMA-IR and HOMA-B, HOMA-IR and HOMA-B at baseline were adjusted respectively. *Significantly different in linear regression analysis at*P < 0.001;**P < 0.0001;
