# Supplementary material for: Alcohol consumption and its interaction with genetic variants are strongly associated with the risk of type 2 diabetes: a prospective cohort study
Source: Nutr Metab (Lond). 2019 Sep 13;16:64. doi: 10.1186/s12986-019-0396-x (PMC6743143; doi:10.1186/s12986-019-0396-x)
Supplement: Supplementary file 4 — Additional file 4. Interaction of T2D, BC, IR, BMI and WHR gentic risk score with alcohol on blood glucose deterioration. [file 12986_2019_396_MOESM4_ESM.xlsx]

## Sheet: Sheet1
Additional file 4: Interaction of T2D, BC, IR, BMI and WHR gentic risk score with alcohol on blood glucose deterioration
	Overall		Men		Women
	OR	P-value	OR	P-value	OR	P-value
T2D-GRS	0.721	0.0318	0.514	0.0176	0.833	0.3285
BC-GRS	0.8	0.1386	0.575	0.0423	0.955	0.8009
IR-GRS	1.043	0.7851	0.77	0.3847	1.13	0.5194
WHR-GRS	1.026	0.8736	1.091	0.7563	0.932	0.7181
BMI-GRS	1.257	0.1366	0.898	0.6977	1.457	0.0477
Covariates: age, sex, smoking and BMI P values ＜0.05 were shown in bold.
