# Supplementary material for: Alcohol consumption and its interaction with genetic variants are strongly associated with the risk of type 2 diabetes: a prospective cohort study
Source: Nutr Metab (Lond). 2019 Sep 13;16:64. doi: 10.1186/s12986-019-0396-x (PMC6743143; doi:10.1186/s12986-019-0396-x)
Supplement: Supplementary file 5 — Additional file 5. Effect of alcohol on blood glucose deterioration and insulin secretion by tertile of BC-GRS in the subgroup of men. [file 12986_2019_396_MOESM5_ESM.xlsx]

## Sheet: Sheet1
Additional file 5: Effect of alcohol on blood glucose deterioration and insulin secretion by tertile of BC-GRS in the subgroup of men.
	Glucose deterioration1		HOMA-B2		HOMA-B change3
BC-GRS	OR (95% CI)	p-value	β (s.e.)	p-value	β (s.e.)	p-value
Low	3.038 (1.804, 5.116)	<.0001	-1.295 (0.311)	<.0001	1.098 (0.276)	0.0002
Intermediate	2.513 (1.528, 4.135)	0.0003	‘-2.094 (0.355)	<.0001	1.958 (0.379)	<.0001
High	1.884 (1.344, 2.64)	0.0002	-2.065 (0.221)	<.0001	2.034 (0.217)	<.0001
1,3Covariates: age, smoking, BMI 2Covariates: age, smoking, BMI and HOMA-B at baseline Low: BC-GRS ＜ 16; Intermediate: 16≤ BC-GRS＜ 18; High: BC-GRS ≥ 18 P values ＜0.05 were shown in bold.
