# Supplementary material for: Alcohol consumption and its interaction with genetic variants are strongly associated with the risk of type 2 diabetes: a prospective cohort study
Source: Nutr Metab (Lond). 2019 Sep 13;16:64. doi: 10.1186/s12986-019-0396-x (PMC6743143; doi:10.1186/s12986-019-0396-x)
Supplement: Supplementary file 6 — Additional file 6. Interaction of T2D, BC and IR GRS with alcohol on insulin resistance and insulin secretion. [file 12986_2019_396_MOESM6_ESM.xlsx]

## Sheet: Sheet1
Additional file 6: Interaction of T2D, BC and IR GRS with alcohol on insulin resistance and insulin secretion
	T2D-GRS			BC-GRS			IR-GRS
	β	s.e.	P value	β	s.e.	P value	β	s.e.	P value
HOMA-IR	-0.064a	0.07169	0.3736				0.00945	0.07803	0.9036
	0.004b	0.15879	0.9818				0.41366	0.18711	0.0278
	-0.077c	0.08196	0.3461				-0.08721	0.08753	0.3195
HOMA-IR change	0.00133	0.07237	0.9853				0.00486	0.07882	0.9508
	0.10827	0.1643	0.5104				0.27473	0.19535	0.1606
	-0.00863	0.08065	0.9149				-0.05604	0.08619	0.5158
inverse HOMA-B	-0.01135	0.07541	0.8804	-0.14588	0.07647	0.0568
	-0.17645	0.17534	0.315	-0.39247	0.17995	0.0299
	0.03834	0.08382	0.6475	-0.08368	0.08443	0.322
HOMA-B change	-0.02779	0.07523	0.7119	0.1147	0.07631	0.1332
	0.05776	0.17624	0.7434	0.46213	0.17941	0.0105
	-0.03931	0.0819	0.6314	0.05692	0.08236	0.4898
Covariates: age, sex, smoking, and BMI; When analysing HOMA-IR and HOMA-B , HOMA-IR and HOMA-B at baseline were adjusted respectively. aOverall goup; bsubgoup of men; csubgroup of women. P values ＜0.05 were shown in bold.
